# Supplementary material for: Maximal Segmental Score Method for Localizing Recessive Disease Variants Based on Sequence Data
Source: Front Genet. 2020 Jun 12;11:555. doi: 10.3389/fgene.2020.00555 (PMC7325894; doi:10.3389/fgene.2020.00555)
Supplement: Supplementary file 1 [file Presentation_1.zip]

Archive with 9 entries (9 files):
- Figure S1.DOCX
- Figure S2.DOCX
- Figure S3.DOCX
- Figure S4.DOCX
- Figure S5.DOCX
- Figure S6.DOCX
- Figure S7.DOCX
- Figure S8.DOCX
- Figure S9.DOCX
